# Supplementary material for: Sequential Pressurized and Supercritical Extraction Strategies for the Recovery of Phenolic Compounds and Grape Bagasse Valorization
Source: Molecules. 2026 Jul 1;31(13):2314. doi: 10.3390/molecules31132314 (PMC13362762; doi:10.3390/molecules31132314)
Supplement: Supplementary file 1 [file molecules-31-02314-s001.zip]

Archive with 1 entries (1 files):
- molecules-4358104-supplementary.pdf
